# Supplementary material for: Association Between Exposure to Age Discrimination and Nutritional Risk: Findings from a Nationwide Sample of Older Adults in South Korea
Source: Nutrients. 2025 Nov 21;17(23):3643. doi: 10.3390/nu17233643 (PMC12694137; doi:10.3390/nu17233643)
Supplement: Supplementary file 1 [file nutrients-17-03643-s001.zip]

Archive with 1 entries (1 files):
- nutrients-3948942-supplementary.pdf
